# Supplementary material for: Flower colour polymorphism in Anemone coronaria correlates with the activity pattern and colour preferences of its visitors
Source: AoB Plants. 2026 Feb 18;18(2):plag009. doi: 10.1093/aobpla/plag009 (PMC12952293; doi:10.1093/aobpla/plag009)
Supplement: plag009_Supplementary_Data [file plag009_supplementary_data.zip]

Archive with 10 entries (10 files):
- Fig S1.png
- Fig S2..png
- Fig. S3.png
- Supporting Information Table S1.fixed.docx
- Supporting Information Table S2 (a, b, c).fixed.docx
- Supporting Information Table S3.fixed.docx
- Supporting Information Table S4.docx
- Supporting Information Table S5.fixed.docx
- Supporting Information Table S7.xlsx
- Supporting Inormation Table S6.xls
