# Supplementary material for: Flower colour polymorphism in Anemone coronaria correlates with the activity pattern and colour preferences of its visitors
Source: AoB Plants. 2026 Feb 18;18(2):plag009. doi: 10.1093/aobpla/plag009 (PMC12952293; doi:10.1093/aobpla/plag009)
Supplement: plag009_Supplementary_Data [file plag009_supplementary_data.zip › Supporting Information Table S7.xlsx]

## Sheet: Sheet1
Table S7. Standard errors of Fig. S3 – daily numbers of beetle visitors along the season in 2023.
SE	2023
Method	Site	Colour	Cantharidae	Chrysomelidae	Clerdidae	Curculionoidae	Elateridae	Glaphyridae	Meloidae	Melyridae	Oedemeridae	Ripiphoridae	Scarabaeidae	Staphylinidae	Buprestidae	Carabidae	Dermestidae	UI
Pan traps	Early	Red	0	0.67	0	0	0	0	0	0	0	0	0	0	0	0	0	0
		White	0	0	0	0	0	0	0	0	0	0	0	0.33	0	0.33	0	0
		Purple	0	1.2	0	0.33	0	0	0	0	0	0	0	0	0	0	0	1.53
	Mid	Red	0	0	0	0	0	5.24	0	0	0	0	0	0.33	0	0	0.33	1.15
		White	0	0.33	0	0	0	0	0	0	0	0	0	0.33	0	0.33	0.33	2
		Purple	0.33	0	0	0	0	0	0	0	0	1	0.67	0.67	0	0	0	1.53
	Late	Red	0	0.33	0	0.33	0	10.73	0	0	0	0	0.33	1	0.67	0	0	2.18
		White	0	0.33	0.33	0	0.33	0	0	0	0	0	0	0	0.33	0	0	1.67
		Purple	0	0.33	0.33	0	0	0.67	0	0	0	0.67	0.33	1	0.67	0	0	4.58
Flowers	Early	Red	0	0	0	0	0	0	0	0	0	0	0	0	0	0	0	0
		White	0	1.33	0	0	0	0	0	0.33	0	0.33	0	0.67	0	0	0	0
		Purple	0	0	0	0	0	0	0	0	0	0	0	0	0	0	0	0
	Mid	Red	0	1.33	0.33	0	0	2.33	0	0	0	0	0	0	0	0	0	0
		White	0.67	2.52	0	0	0	0	0	0	0	0	0	0	0	0	0	0
		Purple	0.33	0	0.33	0.33	0	0	0	0	0	1.2	0	0.33	0	0	0	0
	Late	Red	0	5.33	0	0	0.33	18.85	0	0	0.33	0	0.33	0	0	0	0	0
		White	2	2.85	2.85	0.33	0.67	0	0	0	1.45	1.15	1.2	0.33	0	0	0	0
		Purple	0	1.53	1	0	0	0	0.33	0	0	4.33	0	0.33	0	0	0	0
